# Supplementary material for: Generation of prostate cancer assembloids modeling the patient-specific tumor microenvironment
Source: PLoS Genet. 2025 Mar 31;21(3):e1011652. doi: 10.1371/journal.pgen.1011652 (PMC12002641; doi:10.1371/journal.pgen.1011652)
Supplement: S1 Data — (XLSX) [file pgen.1011652.s006.xlsx]

## Sheet: Fig 1D
	Solid
	Percentage					Mean	SD	SEM
LPC-1	42.8571	47.2727	62.6866	64.1975	57.8125	54.9653	8.47044	3.7881
LPC-2	0	4.65116	20.8696	22.549	36.3636	16.8867	13.1312	5.87246
LPC-3	51.7241	58.0645	41.4141	48.3333	53.5714	50.6215	5.57364	2.49261
LPC-4	33.3333	37.037	77.4194	41.0714	36.9231	45.1568	16.3161	7.2968
LPC-5	46.3415	31.8841	45	71.9298	62.8571	51.6025	14.1418	6.32441
LPC-6	62.6506	55.0562	48.7179	42.6087	85.9091	58.9885	15.0158	6.71528
LPC-7	55.1724	27.5862	54.2857	43.4783	45.4545	45.1954	9.95263	4.45095
LPC-8	22.9167	52.9412	45.098	50	42.8571	42.7626	10.5386	4.71299
CRPC	100	95.4545	96.7391	95.2381	93.5065	96.1877	2.16637	0.968831
	Cystic
	Percentage					Mean	SD	SEM
LPC-1	40.2597	29.0909	19.403	23.4568	28.125	28.0671	7.01475	3.13709
LPC-2	70.1923	75.5814	59.1304	61.7647	47.2727	62.7883	9.73287	4.35267
LPC-3	43.1034	30.6452	49.4949	41.6667	30.9524	39.1725	7.32819	3.27727
LPC-4	60.2151	48.1481	12.9032	50	53.8462	45.0225	16.5823	7.41583
LPC-5	47.561	57.971	47.5	21.0526	31.4286	41.1026	13.136	5.87459
LPC-6	32.5301	39.3258	44.8718	50.4348	12.2727	35.8871	13.2143	5.90963
LPC-7	37.931	68.9655	45.7143	47.8261	54.5455	50.9965	10.4321	4.66536
LPC-8	77.0833	42.6471	50.9804	48.2759	46.4286	53.083	12.3023	5.50177
CRPC	0	1.51515	2.17391	2.38095	6.49351	2.5127	2.15813	0.965147
	Poly-cystic
	Percentage					Mean	SD	SEM
LPC-1	16.8831	23.6364	17.9104	12.3457	14.0625	16.9676	3.87738	1.73402
LPC-2	29.8077	19.7674	20	15.6863	16.3636	20.325	5.05071	2.25874
LPC-3	5.17241	11.2903	9.09091	10	15.4762	10.206	3.33387	1.49095
LPC-4	6.45161	14.8148	9.67742	8.92857	9.23077	9.82064	2.73702	1.22403
LPC-5	6.09756	10.1449	7.5	7.01754	5.71429	7.29486	1.56036	0.697814
LPC-6	4.81928	5.61798	6.41026	6.95652	1.81818	5.12444	1.80432	0.806917
LPC-7	6.89655	3.44828	0	8.69565	0	3.8081	3.53721	1.58189
LPC-8	0	4.41176	3.92157	1.72414	10.7143	4.15435	3.64192	1.62871
CRPC	0	3.0303	1.08696	2.38095	0	1.29964	1.23189	0.550919

## Sheet: Fig 1E
	LPC-1				LPC-2				LPC-3				LPC-4				LPC-5				LPC-6				LPC-7				LPC-8				CRPC
Culture day	Mean	SD	SEM	N	Mean	SD	SEM	N	Mean	SD	SEM	N	Mean	SD	SEM	N	Mean	SD	SEM	N	Mean	SD	SEM	N	Mean	SD	SEM	N	Mean	SD	SEM	N	Mean	SD	SEM	N
5	39.4539	20.866	2.47634	71	51.7643	20.2971	2.40883	71	36.5676	13.4957	1.3774	96	34.7604	22.6463	2.26463	100	30.5379	16.9143	1.65067	105	84.1903	49.1741	8.08416	37	61.0496	21.9429	2.72169	65	39.4645	23.3942	2.38766	96	48.3771	25.5761	2.38498	115
10	80.1638	29.5235	3.87663	58	119.424	35.4833	4.78457	55	90.8578	20.7825	2.59781	64	88.2493	35.541	4.07683	76	91.9414	38.375	3.87646	98	99.6557	36.4253	3.23223	127	112.006	50.1937	5.54296	82	104.918	75.7831	7.61649	99	81.4098	34.4423	4.05907	72
20	110.407	50.8004	6.16045	68	222.635	52.435	6.82645	59	124.546	47.9832	5.73509	70	138.299	57.4708	5.20316	122	99.0904	75.4783	9.66401	61	177.929	95.6883	11.4369	70	160.035	93.4753	7.95715	138	122.855	73.9899	7.43626	99	116.927	70.1988	8.91526	62

## Sheet: Fig 1F
Gleason score	All specimens	Established organoids		T stage	All specimens	Established organoids		PSA level	All specimens	Established organoids
3+3	14.8148	15.7895		2	38.8889	10.5263		level<4	12.037	5.26316
3+4	30.5556	10.5263		2a	6.48148	10.5263		4≤level<10	46.2963	42.1053
4+3	23.1482	21.0526		2b	0.925926	5.26316		10≤level<20	23.1482	31.5789
4+4	25.9259	42.1053		2c	10.1852	10.5263		20≤level	18.5185	21.0526
4+5	2.77778	5.26316		3a	33.3333	52.6316
5+4	2.77778	5.26316		3b	9.25926	10.5263
				4	0.925926	0

## Sheet: Fig 4B
LPC-5
	Organoids				Assembloid
Culture day	Mean	SD	SEM	N	Mean	SD	SEM	N
0	99.6557	36.4253	3.25798	125	99.555	36.4204	3.25754	125
10	111.372	22.1478	4.95239	20	136.284	45.8417	6.483	50
20	131.48	105.828	12.6489	70	162.184	69.1158	12.0315	33
CRPC
	Organoids				Assembloid
Culture day	Mean	SD	SEM	N	Mean	SD	SEM	N
0	80.3245	34.2213	4.06132	71	81.4098	34.4423	4.08755	71
10	85.8319	24.3478	4.86956	25	116.223	37.3967	6.71665	31
20	112.36	28.1752	6.30016	20	143.404	50.8274	11.0915	21

## Sheet: Fig 4D
LPC-5	Ki67+ tumor cells (%)						Mean	SD	SEM
Organoid	21.1268	11.7647	14.8148	17.7778	20.1379	21.7391	17.8935	3.93279	1.60555
Assembloid	26.8041	30.5556	21.7391	26.5957	31.3253	24.1379	26.8596	3.66884	1.4978
CRPC	Ki67+ tumor cells (%)						Mean	SD	SEM
Organoid	39.3617	28.75	44.3038	30.7087	53.0612	35.9091	38.6824	9.04142	3.69114
Assembloid	46.3687	38.6667	56.9231	40.9091	52.6316	50	47.5832	6.9869	2.85239

## Sheet: Fig 4E
LPC-5														LPC-5
	Organoids						Assembloids								Organoids			Assembloids
DMSO	98.0488	99.6212	99.5475	97.8852	98.8848	93.3914	98.0263	93.9394	98.8636	91.3706	95.3368	93.084			Mean	SD	SEM	Mean	SD	SEM
1μM Enza	39.0909	56.7568	59.6059	56.1181	47.3684	52.3809	75.9777	87.7953	82.906	83.3333	86.0465	79.6813		DMSO	97.4106	1.86257	0.948614	96.2381	1.48768	1.18468
10μM Enza	41.5179	52.381	31.4286	56.1181	47.3684	37.7953	69.5652	45.3184	62.1277	60.5634	62.4242	67.7082		1μM Enza	61.8997	5.67553	3.08545	76.3852	3.42777	1.74997
1μM Doc	54.5455	73.6111	59.6774	77.4834	53.125	61.8182	82.9787	82.2222	94.1176	71.4286	80.9524	83.8095		10μM Enza	47.5957	12.2618	3.78595	69.7138	8.0334	3.49896
1μM Bic	57.4074	78.7879	64.1791	57.0175	74.4828	73.9796	62.963	51.8868	78.9415	52.9412	58.4615	64.913		1μM Doc	46.4126	6.16896	4.09449	78.4276	7.51965	2.95477
10μM Bic	51.3889	65.9794	44.2577	47.191	44.2577	36.5079	65.1282	69.4444	68.4061	56.9767	62.1795	62.7586		1μM Bic	65.9044	12.5772	3.83323	70.5844	8.74233	4.05253
														10μM Bic	62.8729	13.2525	4.06225	74.5165	5.60926	1.86527
CRPC															CRPC
	Organoids						Assembloids								Organoids			Assembloids
DMSO	98.0488	99.6212	99.5475	97.8852	98.8848	93.3914	98.0263	93.9394	98.8636	91.3706	95.3368	93.084			Mean	SD	SEM	Mean	SD	SEM
1μM Enza	39.0909	56.7568	59.6059	56.1181	47.3684	52.3809	75.9777	87.7953	82.906	83.3333	86.0465	79.6813		DMSO	97.8965	2.12116	0.948614	96.2381	1.48768	1.18468
10μM Enza	41.5179	52.381	31.4286	56.1181	47.3684	37.7953	69.5652	45.3184	62.1277	60.5634	62.4242	67.7082		1μM Enza	51.8868	6.89928	3.08545	76.3852	3.42777	1.74997
1μM Doc	54.5455	73.6111	59.6774	77.4834	53.125	61.8182	82.9787	82.2222	94.1176	71.4286	80.9524	83.8095		10μM Enza	44.4349	8.46564	3.78595	69.7138	8.0334	3.49896
1μM Bic	57.4074	78.7879	64.1791	57.0175	74.4828	73.9796	62.963	51.8868	78.9415	52.9412	58.4615	64.913		1μM Doc	63.3768	9.15556	4.09449	78.4276	7.51965	2.95477
10μM Bic	51.3889	65.9794	44.2577	47.191	44.2577	36.5079	65.1282	69.4444	68.4061	56.9767	62.1795	62.7586		1μM Bic	67.6424	8.57136	3.83323	61.6845	9.92663	4.05253
														10μM Bic	48.2638	9.08347	4.06225	64.1489	4.56895	1.86527

## Sheet: Fig S3C
LPC-5
	Co-culture				Assembloid
Culture day	Mean	SD	SEM	N	Mean	SD	SEM	N
1	81.2456	21.691	3.09872	49	87.9127	21.3608	2.2032	94
3	87.614	16.4415	1.76271	87	98.9958	21.9553	2.30154	91
5	128.922	38.0884	6.02231	40	121.584	35.012	3.03593	133
7	147.094	48.7597	5.16852	89	163.889	46.2457	4.87472	90
10	144.287	44.4727	4.40346	102	168.864	49.4917	4.5369	119
CRPC
	Co-culture				Assembloid
Culture day	Mean	SD	SEM	N	Mean	SD	SEM	N
1	73.9604	17.0057	1.45823	136	78.1379	22.5678	2.2032	100
3	87.9711	19.2335	2.074	86	97.7833	19.826	2.30154	91
5	91.5577	22.4247	2.40418	87	113.822	30.6793	3.03593	119
7	120.881	90.6583	9.55623	90	135.555	36.7136	4.87472	172
10	129.951	41.94	5.01279	70	153.37	47.4689	4.5369	241

## Sheet: Fig S3D
LPC-5	Ki67+ tumor cells (%)											Mean	SD	SEM	N
Co-culture	22.0578	21.6763	24.7788	12.897	21.0526	21.5278	21.2766	17.5284	17.9461	33.6134	19.8473	21.2911	5.12588	1.54551	11
Assembloid	35.1617	24.7376	16.2953	21.5553	14.4342	60.7527	10.7784	35.8025	40.7407	-	-	28.9176	15.8487	5.2829	9
CRPC	Ki67+ tumor cells (%)								Mean	SD	SEM	N
Co-culture	24.6144	24.5231	51.5256	25.7242	34.5009	58.0513	-	-	36.4899	14.799	6.04168	6
Assembloid	62.6271	60.3036	61.8637	43.2185	70.8048	44.5512	72.3524	37.7123	56.6792	13.1399	4.64565	8
